# Supplementary material for: Maral Root Extract and Its Main Constituent 20-Hydroxyecdysone Enhance Stress Resilience in Caenorhabditis elegans
Source: Int J Mol Sci. 2025 Apr 15;26(8):3739. doi: 10.3390/ijms26083739 (PMC12027862; doi:10.3390/ijms26083739)
Supplement: Supplementary file 1 [file ijms-26-03739-s001.zip]

Archive with 1 entries (1 files):
- ijms-3566861-supplementary.pdf
